# Supplementary material for: Matrix metalloproteinase-7 is dispensable in a mouse model of sepsis-induced acute lung injury
Source: PLoS One. 2025 May 8;20(5):e0321349. doi: 10.1371/journal.pone.0321349 (PMC12061409; doi:10.1371/journal.pone.0321349)
Supplement: S1 Data — (XLSX) [file pone.0321349.s016.xlsx]

## Sheet: Legend
								Randomization	Each cohort was a combination of 1-4 litters of mice
									Male and female mice of each genotype were randomized into Control or CS+HO with 1:3 odds until an N of 3 was achieved (3 M + 3 F per group for each genotype)
	Cohort 1								Note: 8903 and 8908 are 2 HET mice. They were allowed to remain in the experiment (i.e left in cages with a WT or MMP7KO littermate so that mouse wouldn't be alone), but not included in analysis
8471	Male		WT	Dex+RA
8472	Male		MMP7KO	Dex+RA
8473	Male		WT	Dex+RA				Experimental Mice					76 Experimental Mice = 43 WT + 32 MMP7KO
8474	Male		WT	CS+HO			Cohort 1	7					43 WT = 21 Males (6 Control + 15 CS+HO) + 22 Females (6 Control + 16 CS+HO)
8475	Male		WT	CS+HO			Cohort 2	7					33 MMP7KO = 17 Males (6 Control + 11 CS+HO) + 15 Females (4 Control + 12 CS+HO)
8476	Male		MMP7KO	CS+HO			Cohort 3	23
8477	Male		MMP7KO	CS+HO			Cohort 4	8
	Cohort 2						Cohort 5	4
8504	Female		WT	Dex+RA			Cohort 6	4
8505	Female		MMP7KO	Dex+RA			Cohort 7	7
8506	Female		MMP7KO	Dex+RA			Cohort 8	8
8507	Female		WT	Dex+RA			Cohort 9	8
8508	Female		WT	Dex+RA			Total	76
8509	Female		WT	Dex+RA
8510	Male		MMP7KO	Dex+RA
	Cohort 3
8576	Female	2	WT	CS+HO
8577	Female	2	KO	CS+HO
8578	Female	3	WT	CS+HO
8579	Female	3	WT	CS+HO
8580	Female	3	KO	CS+HO
8581	Female	4	KO	CS+HO
8582	Female	5	WT	CS+HO
8583	Female	5	WT	CS+HO
8584	Female	5	WT	CS+HO
8585	Female	6	WT	CS+HO
8586	Female	6	WT	CS+HO
8587	Male	9	WT	CS+HO
8588	Male	9	KO	CS+HO
8589	Male	11	WT	CS+HO
8590	Male	12	WT	CS+HO
8591	Male	12	WT	CS+HO
8592	Male	13	KO	CS+HO
8593	Male	13	WT	CS+HO
8594	Male	13	KO	CS+HO
8598	Female	7	WT	CS+HO
8599	Female	7	KO	CS+HO
8600	Female	7	WT	CS+HO
8601	Male	10	KO	CS+HO
	Cohort 4
8668	Male	5	WT	Dex+RA
8669	Male	5	KO	Dex+RA
8670	Male	5	WT	Dex+RA
8671	Male	7	KO	CS+HO
8672	Male	7	WT	CS+HO
8673	Male	7	KO	CS+HO
8674	Male	7	KO	CS+HO
8675	Female	8	WT	Dex+RA
	Cohort 5
8702	Male		WT	CS+HO	Histology	Histology	Histology	Histology	Histology	Histology
8703	Male		KO	CS+HO	Histology	Histology	Histology	Histology	Histology	Histology
8704	Male		WT	CS+HO	Histology	Histology	Histology	Histology	Histology	Histology
	Cohort 6
8755	Male	2	KO	Dex+RA	Histology	Histology	Histology	Histology	Histology	Histology
8758	Male	2	KO	Dex+RA	Histology	Histology	Histology	Histology	Histology	Histology
8759	Male	2	WT	Dex+RA	Histology	Histology	Histology	Histology	Histology	Histology
	Female	3	KO	Dex+RA	Histology	Histology	Histology	Histology	Histology	Histology
8761	Female	3	KO	Dex+RA
	Cohort 7
8822	Female		WT	CS+HO
8823	Female		KO	CS+HO
8824	Female		KO	CS+HO
8825	Female		KO	CS+HO
8826	Male		KO	Dex+RA	Histology	Histology	Histology	Histology	Histology	Histology
8827	Male		WT	Dex+RA	Histology	Histology	Histology	Histology	Histology	Histology
8828	Female		WT	Dex+RA	Histology	Histology	Histology	Histology	Histology	Histology
	Cohort 8
8901	Female		WT	CS+HO	Histology	Histology	Histology	Histology	Histology	Histology
8902	Female		WT	CS+HO	Histology	Histology	Histology	Histology	Histology	Histology
8903	Female		HET	CS+HO	Histology	Histology	Histology	Histology	Histology	Histology	Excluded (wrong genotype)
8904	Female		WT	CS+HO	Histology	Histology	Histology	Histology	Histology	Histology
8905	Female		KO	CS+HO	Histology	Histology	Histology	Histology	Histology	Histology
8906	Female		WT	CS+HO	Histology	Histology	Histology	Histology	Histology	Histology
8907	Female		WT	CS+HO	Histology	Histology	Histology	Histology	Histology	Histology
8908	Female		HET	CS+HO	Histology	Histology	Histology	Histology	Histology	Histology	Excluded (wrong genotype)
8909	Male		KO	CS+HO	Histology	Histology	Histology	Histology	Histology	Histology
8910	Male		WT	CS+HO	Histology	Histology	Histology	Histology	Histology	Histology
	Cohort 9
9140	Male		WT	CS+HO	Histology	Histology	Histology	Histology	Histology	Histology
9141	Male		WT	CS+HO	Histology	Histology	Histology	Histology	Histology	Histology
9142	Female		KO	CS+HO	Histology	Histology	Histology	Histology	Histology	Histology
9143	Female		KO	CS+HO	Histology	Histology	Histology	Histology	Histology	Histology
9140	Male		WT	CS+HO	Histology	Histology	Histology	Histology	Histology	Histology
9141	Male		WT	CS+HO	Histology	Histology	Histology	Histology	Histology	Histology
9142	Female		KO	CS+HO	Histology	Histology	Histology	Histology	Histology	Histology
9143	Female		KO	CS+HO	Histology	Histology	Histology	Histology	Histology	Histology

## Sheet: Body Temp
Mice
					Before IN	4hr	8hr	12hr	16	20	24 hr		Change in body temp	Change in body temp	Change in body temp	Change in body temp	Change in body temp	Change in body temp
ID#	Sex	Littler	MMP7KO vs WT	Tx									Celcius	Celcius	Celcius	Celcius	Celcius	Celcius
					Temp Celcius			Temp Celcius			Temp Celcius		4hours	8hours	12hours	16hours	20hours	24hours	White temp gun
8471	Male		WT	Dex+RA	35.7			35.9			35.7	0	x	x	0.2	x	x	0
8472	Male		MMP7KO	Dex+RA	35.8			36			36.2	0	x	x	0.2	x	x	0.4
8473	Male		WT	Dex+RA	35.7			35.6			36.1	0	x	x	-0.1	x	x	0.4
8474	Male		WT	CS+HO	35			27			28.8	0	x	x	-8	x	x	-6.2	Jason used yellow temp gun
8475	Male		WT	CS+HO	35.9			27.4			27.8	0	x	x	-8.5	x	x	-8.1	Jason used yellow temp gun
8476	Male		MMP7KO	CS+HO	35.7			30			29.8	0	x	x	-5.7	x	x	-5.9
8477	Male		MMP7KO	CS+HO	35.9			29.6			35.5	0	x	x	-6.3	x	x	-0.4	Jason used yellow temp gun
8504	Female		WT	Dex+RA	35.8			36.1			35.5	0	x	x	0.3	x	x	-0.3
8505	Female		MMP7KO	Dex+RA	35.7			35.6			35.7	0	x	x	-0.1	x	x	0
8506	Female		MMP7KO	Dex+RA	35.9			35.9			36.2	0	x	x	0	x	x	0.3
8507	Female		WT	Dex+RA	35.8			35.8			36.4	0	x	x	0	x	x	0.6
8508	Female		WT	Dex+RA	35.7			36.1			35.4	0	x	x	0.4	x	x	-0.3
8509	Female		WT	Dex+RA	35.8			35.9			35.6	0	x	x	0.1	x	x	-0.2
8510	Male		MMP7KO	Dex+RA	36			35.6			35.9	0	x	x	-0.4	x	x	-0.1
8576	Female	2	WT	CS+HO	35.8	33.8	32.8	32.6	32.8	34.6	34.3	0	-2	-3	-3.2	-3	-1.2	-1.5
8577	Female	2	KO	CS+HO	35.9	32.4	31.2	30.8	31.5	33.6	35.6	0	-3.5	-4.7	-5.1	-4.4	-2.3	-0.3
8578	Female	3	WT	CS+HO	36	33.6	29.3	27.5	29.1	33	32	0	-2.4	-6.7	-8.5	-6.9	-3	-4
8579	Female	3	WT	CS+HO	35.7	32.4	29.1	28.3	28.9	32.5	33.4	0	-3.3	-6.6	-7.4	-6.8	-3.2	-2.3
8580	Female	3	KO	CS+HO	35.7	31.3	26.8	28.3	31.1	33	33.5	0	-4.4	-8.9	-7.4	-4.6	-2.7	-2.2
8581	Female	4	KO	CS+HO	35.8	33.9	32.8	32.8	33.8	34.2	35.5	0	-1.9	-3	-3	-2	-1.6	-0.3
8582	Female	5	WT	CS+HO	35.8	32.7	29.6	29.8	29	32.9	32.7	0	-3.1	-6.2	-6	-6.8	-2.9	-3.1
8583	Female	5	WT	CS+HO	35.9	32.4	30.5	27.9	28.2	33.3	34.1	0	-3.5	-5.4	-8	-7.7	-2.6	-1.8
8584	Female	5	WT	CS+HO	35.7	32	30.4	29.3	30.1	31.9	30.6	0	-3.7	-5.3	-6.4	-5.6	-3.8	-5.1
8585	Female	6	WT	CS+HO	36	32.3	31.1	32	33.3	31.4	33.6	0	-3.7	-4.9	-4	-2.7	-4.6	-2.4
8586	Female	6	WT	CS+HO	35.9	34.4	32.2	31.9	33.6	34	34.2	0	-1.5	-3.7	-4	-2.3	-1.9	-1.7
8587	Male	9	WT	CS+HO	35.1	31.7	26.5	27.4	26.6	30.2	31.9	0	-3.4	-8.6	-7.7	-8.5	-4.9	-3.2
8588	Male	9	KO	CS+HO	35.7	33.2	27.7	27.6	26.8	30.3	31.5	0	-2.5	-8	-8.1	-8.9	-5.4	-4.2
8589	Male	11	WT	CS+HO	35.6	32.8	29.3	27.1	27.1	27.3	28	0	-2.8	-6.3	-8.5	-8.5	-8.3	-7.6
8590	Male	12	WT	CS+HO	36.3	32.9	29.2	27.4	27.4	27.2	28	0	-3.4	-7.1	-8.9	-8.9	-9.1	-8.3
8591	Male	12	WT	CS+HO	35.8	32.5	29.3	27.6	27.4	28.1	28.2	0	-3.3	-6.5	-8.2	-8.4	-7.7	-7.6
8592	Male	13	KO	CS+HO	35.4	30.9	26.8	27.7	26.8	29.4	27.8	0	-4.5	-8.6	-7.7	-8.6	-6	-7.6
8593	Male	13	WT	CS+HO	35	31.7	28.6	26.7	26.5	29.9	28.8	0	-3.3	-6.4	-8.3	-8.5	-5.1	-6.2
8594	Male	13	KO	CS+HO	35.5	32.5	27.3	26.8	26.8	27.7	31.4	0	-3	-8.2	-8.7	-8.7	-7.8	-4.1
8598	Female	7	WT	CS+HO	35.9	32.2	29.3	29	32.4	32.7	33.8	0	-3.7	-6.6	-6.9	-3.5	-3.2	-2.1
8599	Female	7	KO	CS+HO	35.1	32.6	31.9	33.2	33.7	34.7	33.7	0	-2.5	-3.2	-1.9	-1.4	-0.4	-1.4
8600	Female	7	WT	CS+HO	35.5	32.9	30.8	30.2	32.2	31.5	32.3	0	-2.6	-4.7	-5.3	-3.3	-4	-3.2
8601	Male	10	KO	CS+HO	35.3	32	28.9	28.2	30.5	31	33.2	0	-3.3	-6.4	-7.1	-4.8	-4.3	-2.1
8668	Male	5	WT	Dex+RA	34.3	34.1	33.7	33.4	34.5	34.7	35.2	0	-0.2	-0.6	-0.9	0.2	0.4	0.9
8669	Male	5	KO	Dex+RA	35.5	35.5	35.6	35.8	35.6	35.7	35.6	0	0	0.1	0.3	0.1	0.2	0.1
8670	Male	5	WT	Dex+RA	34.8	35.6	34.6	34.1	34.6	34.5	35.8	0	0.8	-0.2	-0.7	-0.2	-0.3	1
8671	Male	7	KO	CS+HO	35.8	32.2	30.4	27.5	28.7	31.1	34.6	0	-3.6	-5.4	-8.3	-7.1	-4.7	-1.2
8672	Male	7	WT	CS+HO	35.8	32.2	29.7	28.6	29.2	30.1	32.4	0	-3.6	-6.1	-7.2	-6.6	-5.7	-3.4
8673	Male	7	KO	CS+HO	35.6	33.3	29.8	27.9	28.1	30.8	34	0	-2.3	-5.8	-7.7	-7.5	-4.8	-1.6
8674	Male	7	KO	CS+HO	35.5	33.1	29.8	27.3	27.9	29	33.7	0	-2.4	-5.7	-8.2	-7.6	-6.5	-1.8
8675	Female	8	WT	Dex+RA	34.6	34.4	34.1	35.4	34.3	35.7	36	0	-0.2	-0.5	0.8	-0.3	1.1	1.4
8702	Male		WT	CS+HO	33.8	30.8	29.2	28.1	28.2	30.8	32.8	0	-3	-4.6	-5.7	-5.6	-3	-1
8703	Male		KO	CS+HO	34.6	30.4	28.5	28.6	28.4	30.6	32.9	0	-4.2	-6.1	-6	-6.2	-4	-1.7
8704	Male		WT	CS+HO	33.1	31.8	29.1	28.1	28.4	30.9	31.5	0	-1.3	-4	-5	-4.7	-2.2	-1.6
8755	Male		KO	Dex+RA	34.5	35.1	35	34.4	34.9	34.6	35.2	0	0.6	0.5	-0.1	0.4	0.1	0.7
8758	Male		KO	Dex+RA	34.7	35.2	34.5	33.6	34.4	34.8	34.7	0	0.5	-0.2	-1.1	-0.3	0.1	0
8759	Male		WT	Dex+RA	35.7	35.4	35.3	33.9	35	35.3	35.6	0	-0.3	-0.4	-1.8	-0.7	-0.4	-0.1
8761	Female		KO	Dex+RA	35.2	35	35.1	34.8	35.8	35.1	35.1	0	-0.2	-0.1	-0.4	0.6	-0.1	-0.1
8822	Female		WT	CS+HO	35.7	33.9	32.5	29.8	31.8	32.2	34.2	0	-1.8	-3.2	-5.9	-3.9	-3.5	-1.5
8823	Female		KO	CS+HO	35.9	34.2	33.6	33.3	32.6	35.5	33.1	0	-1.7	-2.3	-2.6	-3.3	-0.4	-2.8
8824	Female		KO	CS+HO	35.7	31.3	32	29.6	31.5	33.1	34.4	0	-4.4	-3.7	-6.1	-4.2	-2.6	-1.3
8825	Female		KO	CS+HO	35.6	33.8	33.7	30.4	31.4	33.3	35.7	0	-1.8	-1.9	-5.2	-4.2	-2.3	0.1
8826	Male		KO	Dex+RA	35.8	35.3	34.5	34.6	36	35.7	35.8	0	-0.5	-1.3	-1.2	0.2	-0.1	0
8827	Male		WT	Dex+RA	36.1	35.7	34.8	35.2	35.4	36.3	36	0	-0.4	-1.3	-0.9	-0.7	0.2	-0.1
8828	Female		WT	Dex+RA	34.9	35.2	34.8	34.6	35	35.1	34.8	0	0.3	-0.1	-0.3	0.1	0.2	-0.1
8901	Female		WT	CS+HO	35.5	31.9	30.1	26.2	29.2	31	31.2	0	-3.6	-5.4	-9.3	-6.3	-4.5	-4.3
8902	Female		WT	CS+HO	35.4	32.4	31.8	28.6	30.8	31.4	32.1	0	-3	-3.6	-6.8	-4.6	-4	-3.3
8903	Female		HET	HET	HET	HET	HET	HET	HET	HET	HET	HET	HET	HET	HET	HET	HET	HET	HET wrong genotype
8904	Female		WT	CS+HO	35.6	34.1	31.1	28.1	30.4	31.1	32.3	0	-1.5	-4.5	-7.5	-5.2	-4.5	-3.3
8905	Female		KO	CS+HO	35.5	32.4	30.5	31.3	32	32.8	35.1	0	-3.1	-5	-4.2	-3.5	-2.7	-0.4
8906	Female		WT	CS+HO	34.9	33.8	32.4	31.9	31.8	32.9	33.8	0	-1.1	-2.5	-3	-3.1	-2	-1.1
8907	Female		WT	CS+HO	35.2	33.7	31.1	28.8	29.9	32	33.9	0	-1.5	-4.1	-6.4	-5.3	-3.2	-1.3
8908	Female		HET	HET	HET	HET	HET	HET	HET	HET	HET	HET	HET	HET	HET	HET	HET	HET	HET wrong genotype
8909	Male		KO	CS+HO	34.4	33	33.1	35.5	34.1	34.4	35.8	0	-1.4	-1.3	1.1	-0.3	0	1.4
8910	Male		WT	CS+HO	33.9	33.1	32.5	28.8	30.1	31.6	32.1	0	-0.8	-1.4	-5.1	-3.8	-2.3	-1.8
9140	Male		WT	CS+HO	35.6	31.1	29.6	28.5	28.5	30.4	33.3	0	-4.5	-6	-7.1	-7.1	-5.2	-2.3
9141	Male		WT	CS+HO	35	31.7	29.8	28.5	27.9	28.9	28.9	0	-3.3	-5.2	-6.5	-7.1	-6.1	-6.1
9142	Female		KO	CS+HO	35.1	31.2	28.9	28.8	26.6	28.5	29.5	0	-3.9	-6.2	-6.3	-8.5	-6.6	-5.6
9143	Female		KO	CS+HO	35.7	31.4	29.5	29.1	28.3	30.2	32.6	0	-4.3	-6.2	-6.6	-7.4	-5.5	-3.1

## Sheet: Sepsis Score
					0h timepoint							4h timepoint							8h timepoint							12h timepoint							16h timepoint							20h timepoint							24h timepoint
					Responsiveness	Gait	Respiratory effort	Eyes	Piloerection	Diarrhea	Total	Responsiveness	Gait	Respiratory effort	Eyes	Piloerection	Diarrhea	Total	Responsiveness	Gait	Respiratory effort	Eyes	Piloerection	Diarrhea	Total	Responsiveness	Gait	Respiratory effort	Eyes	Piloerection	Diarrhea	Total	Responsiveness	Gait	Respiratory effort	Eyes	Piloerection	Diarrhea	Total	Responsiveness	Gait	Respiratory effort	Eyes	Piloerection	Diarrhea	Total	Responsiveness	Gait	Respiratory effort
8471	Male		WT	Control	4	4	1	1	1	1	12	4	4	1	1	1	1	12	4	4	1	1	1	1	12	4	4	1	1	1	1	12	4	4	1	1	1	1	12	4	4	1	1	1	1	12	4	4	1
8472	Male		MMP7KO	Control	4	4	1	1	1	1	12	4	4	1	1	1	1	12	4	4	1	1	1	1	12	4	4	1	1	1	1	12	4	4	1	1	1	1	12	4	4	1	1	1	1	12	4	4	1
8473	Male		WT	Control	4	4	1	1	1	1	12	4	4	1	1	1	1	12	4	4	1	1	1	1	12	4	4	1	1	1	1	12	4	4	1	1	1	1	12	4	4	1	1	1	1	12	4	4	1
8474	Male		WT	CS+HO	4	4	1	1	1	1	12	4	4	1	0	1	1	11	3	3	0	0	1	1	8	2	2	0	0	1	1	6	2	2	0	0	1	1	6	2	3	0	0	1	1	7	3	3	0
8475	Male		WT	CS+HO	4	4	1	1	1	1	12	3	4	1	1	1	1	11	3	3	0	0	1	1	8	3	3	0	0	1	1	8	3	3	0	0	0	1	7	3	3	0	1	1	1	9	3	3	1
8476	Male		MMP7KO	CS+HO	4	4	1	1	1	1	12	4	4	1	1	1	1	12	4	3	1	1	1	1	11	3	3	0	1	1	1	9	3	3	0	1	1	1	9	3	3	0	1	1	1	9	3	3	1
8477	Male		MMP7KO	CS+HO	4	4	1	1	1	1	12	4	4	1	1	0	1	11	4	3	0	0	1	1	9	3	3	1	0	1	1	9	3	3	1	0	1	1	9	4	3	1	0	1	1	10	4	3	1
8504	Female		WT	Dex+RA	4	4	1	1	1	1	12	4	4	1	1	1	1	12	4	4	1	1	1	1	12	4	4	1	1	1	1	12	4	4	1	1	1	1	12	4	4	1	1	1	1	12	4	4	1
8505	Female		MMP7KO	Dex+RA	4	4	1	1	1	1	12	4	4	1	1	1	1	12	4	4	1	1	1	1	12	4	4	1	1	1	1	12	4	4	1	1	1	1	12	4	4	1	1	1	1	12	4	4	1
8506	Female		MMP7KO	Dex+RA	4	4	1	1	1	1	12	4	4	1	1	1	1	12	4	4	1	1	1	1	12	4	4	1	1	1	1	12	4	4	1	1	1	1	12	4	4	1	1	1	1	12	4	4	1
8507	Female		WT	Dex+RA	4	4	1	1	1	1	12	4	4	1	1	1	1	12	4	4	1	1	1	1	12	4	4	1	1	1	1	12	4	4	1	1	1	1	12	4	4	1	1	1	1	12	4	4	1
8508	Female		WT	Dex+RA	4	4	1	1	1	1	12	4	4	1	1	1	1	12	4	4	1	1	1	1	12	4	4	1	1	1	1	12	4	4	1	1	1	1	12	4	4	1	1	1	1	12	4	4	1
8509	Female		WT	Dex+RA	4	4	1	1	1	1	12	4	4	1	1	1	1	12	4	4	1	1	1	1	12	4	4	1	1	1	1	12	4	4	1	1	1	1	12	4	4	1	1	1	1	12	4	4	1
8510	Male		MMP7KO	Dex+RA	4	4	1	1	1	1	12	4	4	1	1	1	1	12	4	4	1	1	1	1	12	4	4	1	1	1	1	12	4	4	1	1	1	1	12	4	4	1	1	1	1	12	4	4	1
8576	Female	2	WT	CS+HO	4	4	1	1	1	1	12	4	4	1	1	1	1	12	4	4	1	1	1	1	12	4	4	1	0	0	1	10	3	4	0	0	0	1	8	4	4	0	1	1	1	11	4	4	0
8577	Female	2	KO	CS+HO	4	4	1	1	1	1	12	4	4	1	1	1	1	12	4	4	1	1	1	1	12	4	4	1	0	0	1	10	3	3	0	1	0	1	8	4	4	1	1	1	1	12	4	4	1
8578	Female	3	WT	CS+HO	4	4	1	1	1	1	12	4	4	1	1	1	1	12	4	3	1	1	1	1	11	4	3	1	1	0	1	10	3	3	0	1	0	1	8	4	4	0	0	1	1	10	3	4	0
8579	Female	3	WT	CS+HO	4	4	1	1	1	1	12	4	4	1	1	0	1	11	3	4	1	1	0	1	10	3	3	1	1	0	1	9	3	3	1	1	0	1	9	4	3	1	0	1	1	10	3	4	1
8580	Female	3	KO	CS+HO	4	4	1	1	1	1	12	4	4	1	1	0	1	11	3	3	1	0	0	1	8	3	3	1	1	0	1	9	3	3	1	0	0	1	8	3	4	1	1	0	1	10	3	4	1
8581	Female	4	KO	CS+HO	4	4	1	1	1	1	12	4	4	1	1	1	1	12	4	4	1	1	1	1	12	4	3	1	1	1	0	10	3	4	1	1	1	1	11	4	4	1	1	1	1	12	4	4	1
8582	Female	5	WT	CS+HO	4	4	1	1	1	1	12	4	4	1	1	0	1	11	3	3	1	1	0	1	9	3	3	1	1	0	0	8	3	3	0	1	0	1	8	3	3	1	1	1	1	10	3	3	1
8583	Female	5	WT	CS+HO	4	4	1	1	1	1	12	4	4	1	1	1	1	12	3	3	1	1	0	1	9	3	3	1	1	0	1	9	3	3	1	0	0	1	8	4	4	1	1	1	1	12	4	4	1
8584	Female	5	WT	CS+HO	4	4	1	1	1	1	12	4	4	1	1	1	1	12	3	3	1	1	0	1	9	3	3	1	1	0	1	9	3	3	0	1	0	1	8	3	2	0	1	1	1	8	2	2	0
8585	Female	6	WT	CS+HO	4	4	1	1	1	1	12	4	4	1	1	0	1	11	3	4	1	1	1	1	11	3	3	0	1	0	1	8	4	3	0	0	1	1	9	3	3	0	1	0	1	8	3	4	1
8586	Female	6	WT	CS+HO	4	4	1	1	1	1	12	4	4	1	1	1	1	12	4	4	1	0	0	1	10	4	4	1	0	0	0	9	4	4	1	1	0	1	11	4	4	1	1	1	1	12	4	4	1
8587	Male	9	WT	CS+HO	4	4	1	1	1	1	12	3	4	1	1	0	1	10	3	3	0	1	0	0	7	2	3	0	1	0	0	6	2	3	0	1	0	1	7	2	3	0	0	1	1	7	3	3	0
8588	Male	9	KO	CS+HO	4	4	1	1	1	1	12	4	4	1	1	0	1	11	3	3	0	1	0	1	8	3	3	1	1	0	1	9	2	3	0	1	0	1	7	2	3	0	0	1	1	7	3	3	0
8589	Male	11	WT	CS+HO	4	4	1	1	1	1	12	3	4	1	1	0	1	10	3	3	1	1	0	1	9	3	3	0	1	0	1	8	2	3	0	1	0	1	7	2	3	0	1	1	0	7	2	3	0
8590	Male	12	WT	CS+HO	4	4	1	1	1	1	12	3	4	1	1	0	1	10	3	3	1	1	0	1	9	3	3	0	1	1	1	9	2	3	0	1	0	1	7	2	3	0	1	1	1	8	3	3	0
8591	Male	12	WT	CS+HO	4	4	1	1	1	1	12	3	4	1	1	0	1	10	3	3	0	1	0	1	8	3	3	0	1	0	0	7	2	3	0	1	0	0	6	2	3	0	1	1	1	8	3	3	0
8592	Male	13	KO	CS+HO	4	4	1	1	1	1	12	4	4	1	1	0	0	10	4	3	0	1	0	1	9	3	3	0	1	0	1	8	3	3	0	1	0	1	8	2	3	0	1	1	1	8	2	3	0
8593	Male	13	WT	CS+HO	4	4	1	1	1	1	12	4	4	1	1	1	1	12	3	3	1	1	0	1	9	3	2	0	1	0	1	7	2	3	0	1	0	1	7	2	3	1	0	1	1	8	2	3	0
8594	Male	13	KO	CS+HO	4	4	1	1	1	1	12	4	4	1	1	0	1	11	3	3	0	1	0	1	8	3	3	0	1	0	1	8	3	3	0	1	0	0	7	2	2	0	0	1	1	6	2	3	0
8598	Female	7	WT	CS+HO	4	4	1	1	1	1	12	4	4	1	1	1	1	12	3	3	0	1	0	1	8	3	3	0	1	0	0	7	3	3	0	0	0	1	7	3	4	1	0	0	1	9	4	4	1
8599	Female	7	KO	CS+HO	4	4	1	1	1	1	12	4	4	1	1	1	1	12	3	4	1	1	1	1	11	3	3	0	1	0	1	8	3	4	0	1	0	1	9	3	4	1	1	0	1	10	4	4	1
8600	Female	7	WT	CS+HO	4	4	1	1	1	1	12	4	4	1	1	0	1	11	3	3	1	1	1	1	10	3	3	0	1	0	1	8	3	3	0	0	0	1	7	3	4	1	0	0	1	9	4	4	1
8601	Male	10	KO	CS+HO	4	4	1	1	1	1	12	4	4	1	1	0	1	11	3	3	1	1	0	1	9	3	3	0	1	0	1	8	3	3	0	1	0	1	8	3	4	0	1	0	1	9	3	4	0
8668	Male	5	WT	Dex+RA	4	4	1	1	1	1	12	4	4	1	1	1	1	12	4	4	1	1	1	1	12	4	4	1	1	1	1	12	4	4	1	1	1	1	12	4	4	1	1	1	1	12	4	4	1
8669	Male	5	KO	Dex+RA	4	4	1	1	1	1	12	4	4	1	1	1	1	12	4	4	1	1	1	1	12	4	4	1	1	1	1	12	4	4	1	1	1	1	12	4	4	1	1	1	1	12	4	4	1
8670	Male	5	WT	Dex+RA	4	4	1	1	1	1	12	4	4	1	1	1	1	12	4	4	1	1	1	1	12	4	4	1	1	1	1	12	4	4	1	1	1	1	12	4	4	1	1	1	1	12	4	4	1
8671	Male	7	KO	CS+HO	4	4	1	1	1	1	12	4	4	1	1	0	1	11	3	3	0	1	0	1	8	2	3	0	1	0	1	7	2	3	0	1	0	1	7	3	4	0	0	0	1	8	3	4	0
8672	Male	7	WT	CS+HO	4	4	1	1	1	1	12	4	4	1	1	0	1	11	4	3	1	1	0	1	10	4	3	0	1	0	1	9	4	3	0	1	0	1	9	3	4	0	0	0	1	8	4	4	1
8673	Male	7	KO	CS+HO	4	4	1	1	1	1	12	4	4	1	1	0	1	11	3	3	0	1	0	1	8	3	3	0	1	0	1	8	3	3	0	1	0	1	8	4	4	0	0	1	0	9	4	4	0
8674	Male	7	KO	CS+HO	4	4	1	1	1	1	12	4	4	1	1	0	1	11	3	3	0	1	0	1	8	3	2	0	1	0	1	7	3	2	0	1	0	1	7	3	3	0	0	1	0	7	3	4	0
8675	Female	8	WT	Dex+RA	4	4	1	1	1	1	12	4	4	1	1	1	1	12	4	4	1	1	1	1	12	4	4	1	1	1	1	12	4	4	1	1	1	1	12	4	4	1	1	1	1	12	4	4	1
8702	Male		WT	CS+HO	4	4	1	1	1	1	12	4	4	0	1	1	1	11	3	3	0	1	1	1	9	2	3	0	1	0	1	7	2	3	0	1	0	1	7	2	3	0	1	0	1	7	3	3	1
8703	Male		KO	CS+HO	4	4	1	1	1	1	12	4	3	0	1	0	1	9	3	3	0	1	1	1	9	2	3	0	1	0	1	7	2	3	0	1	0	1	7	2	3	0	1	0	1	7	3	3	1
8704	Male		WT	CS+HO	4	4	1	1	1	1	12	3	4	0	1	0	1	9	3	3	0	1	1	1	9	3	3	0	1	0	1	8	2	3	0	1	0	1	7	2	3	0	1	0	1	7	3	3	1
8755	Male	2	KO	Dex+RA	4	4	1	1	1	1	12	4	4	1	1	1	1	12	4	4	1	1	1	1	12	4	4	1	1	1	1	12	4	4	1	1	1	1	12	4	4	1	1	1	1	12	4	4	1
8758	Male	2	KO	Dex+RA	4	4	1	1	1	1	12	4	4	1	1	1	1	12	4	4	1	1	1	1	12	4	4	1	1	1	1	12	4	4	1	1	1	1	12	4	4	1	1	1	1	12	4	4	1
8759	Male	2	WT	Dex+RA	4	4	1	1	1	1	12	4	4	1	1	1	1	12	4	4	1	1	1	1	12	4	4	1	1	1	1	12	4	4	1	1	1	1	12	4	4	1	1	1	1	12	4	4	1
8761	Female	3	KO	Dex+RA	4	4	1	1	1	1	12	4	4	1	1	1	1	12	4	4	1	1	1	1	12	4	4	1	1	1	1	12	4	4	1	1	1	1	12	4	4	1	1	1	1	12	4	4	1
8822	Female		WT	CS+HO	4	4	1	1	1	1	12	4	4	1	1	0	1	11	4	4	1	1	0	1	11	3	4	0	1	0	1	9	4	4	1	1	1	1	12	4	4	1	1	0	1	11	4	4	1
8823	Female		KO	CS+HO	4	4	1	1	1	1	12	4	4	1	1	0	1	11	4	4	1	1	0	1	11	3	4	0	1	0	1	9	4	4	1	1	0	1	11	4	4	1	1	0	1	11	4	4	1
8824	Female		KO	CS+HO	4	4	1	1	1	1	12	4	4	1	1	0	1	11	4	4	1	1	0	1	11	3	4	1	1	0	1	10	4	3	1	1	0	0	9	4	3	1	1	0	0	9	4	4	1
8825	Female		KO	CS+HO	4	4	1	1	1	1	12	4	4	1	1	0	0	10	3	4	1	1	0	1	10	3	3	0	0	0	1	7	3	3	1	1	0	0	8	4	3	1	1	1	0	10	4	4	1
8826	Male		KO	Dex+RA	4	4	1	1	1	1	12	4	4	1	1	1	1	12	4	4	1	1	1	1	12	4	4	1	1	1	1	12	4	4	1	1	1	1	12	4	4	1	1	1	1	12	4	4	1
8827	Male		WT	Dex+RA	4	4	1	1	1	1	12	4	4	1	1	1	1	12	4	4	1	1	1	1	12	4	4	1	1	1	1	12	4	4	1	1	1	1	12	4	4	1	1	1	1	12	4	4	1
8828	Female		WT	Dex+RA	4	4	1	1	1	1	12	4	4	1	1	1	1	12	4	4	1	1	1	1	12	4	4	1	1	1	1	12	4	4	1	1	1	1	12	4	4	1	1	1	1	12	4	4	1
8901	Female		WT	CS+HO	4	4	1	1	1	1	12	4	4	1	1	1	1	12	4	3	0	1	0	1	9	3	3	0	0	1	1	8	3	3	1	0	1	1	9	3	3	1	0	1	1	9	4	3	1
8902	Female		WT	CS+HO	4	4	1	1	1	1	12	4	4	1	1	1	1	12	4	3	1	1	0	1	10	3	3	0	1	1	1	9	3	3	1	1	1	1	10	3	3	1	1	1	1	10	4	3	1
8903	Female		HET	HET	HET	HET	HET	HET	HET	HET	HET	HET	HET	HET	HET	HET	HET	HET	HET	HET	HET	HET	HET	HET	HET	HET	HET	HET	HET	HET	HET	HET	HET	HET	HET	HET	HET	HET	HET	HET	HET	HET	HET	HET	HET	HET	HET	HET	HET
8904	Female		WT	CS+HO	4	4	1	1	1	1	12	4	4	1	1	1	1	12	4	4	1	1	1	1	12	3	3	1	0	0	0	7	4	3	1	0	1	1	10	4	3	1	0	1	1	10	4	3	1
8905	Female		KO	CS+HO	4	4	1	1	1	1	12	4	4	1	1	1	1	12	4	4	1	1	0	1	11	4	4	1	1	1	1	12	4	4	0	0	1	1	10	4	4	0	0	1	1	10	4	4	0
8906	Female		WT	CS+HO	4	4	1	1	1	1	12	4	4	1	1	1	1	12	4	4	1	1	1	1	12	3	4	1	1	1	1	11	3	4	1	1	1	1	11	3	4	1	0	1	1	10	4	4	1
8907	Female		WT	CS+HO	4	4	1	1	1	1	12	4	4	1	1	1	1	12	4	4	1	1	1	1	12	3	4	1	0	0	0	8	3	4	0	1	0	1	9	3	4	0	1	0	1	9	4	4	0
8908	Female		HET	HET	HET	HET	HET	HET	HET	HET	HET	HET	HET	HET	HET	HET	HET	HET	HET	HET	HET	HET	HET	HET	HET	HET	HET	HET	HET	HET	HET	HET	HET	HET	HET	HET	HET	HET	HET	HET	HET	HET	HET	HET	HET	HET	HET	HET	HET
8909	Male		KO	CS+HO	4	4	1	1	1	1	12	4	4	1	1	1	1	12	4	4	1	1	1	1	12	4	4	1	1	1	1	12	4	4	1	1	1	1	12	4	4	1	1	1	1	12	4	4	1
8910	Male		WT	CS+HO	4	4	1	1	1	1	12	4	4	1	1	1	1	12	4	4	1	1	1	1	12	3	3	0	1	0	1	8	3	3	1	0	1	1	9	3	3	0	0	1	1	8	3	3	1
9140	Male		WT	CS+HO	4	4	1	1	1	1	12	4	4	0	1	0	1	10	3	3	0	1	0	1	8	3	2	0	1	0	1	7	3	3	0	1	0	0	7	3	3	0	0	0	1	7	3	3	1
9141	Male		WT	CS+HO	4	4	1	1	1	1	12	4	4	0	1	0	1	10	3	3	0	1	0	1	8	2	3	0	1	0	1	7	3	3	0	0	0	1	7	3	3	0	1	0	1	8	3	3	1
9142	Female		KO	CS+HO	4	4	1	1	1	1	12	4	4	1	1	0	1	11	3	2	0	1	0	1	7	3	2	0	0	0	1	6	3	3	0	0	0	1	7	3	3	0	0	1	0	7	3	3	0
9143	Female		KO	CS+HO	4	4	1	1	1	1	12	4	4	0	1	0	1	10	3	3	0	1	0	0	7	3	3	0	1	0	0	7	3	3	0	0	0	0	6	3	3	0	1	0	0	7	3	3	1
																						s
[truncated: 5 more columns]

## Sheet: Body Weight
Mice
					Before IN	12hr	24 hr		Change in body weight	% Change in Body Weight	Change in body weight	% Change in Body Weight
ID#	Sex	Cage	MMP7KO vs WT	Tx	0	12	24		(g)		(g)
					Weight (g)	Weight (g)	Weight (g)			12 hours		24 hours
8471	Male		WT	Control	26.57	26.67	26.83	0	0.1	0.376364	0.26	0.978547
8472	Male		MMP7KO	Control	25.54	26.1	25.88	0	0.56	2.19264	0.34	1.33125
8473	Male		WT	Control	27.21	27.61	27.64	0	0.4	1.47005	0.43	1.5803
8474	Male		WT	CS+HO	31.43	31.09	31.03	0	-0.34	-1.08177	-0.4	-1.27267
8475	Male		WT	CS+HO	28.11	27.89	28.12	0	-0.22	-0.78264	0.01	0.0355745
8476	Male		MMP7KO	CS+HO	30.39	30.23	30.35	0	-0.16	-0.526489	-0.04	-0.131622
8477	Male		MMP7KO	CS+HO	31.99	31.47	31.83	0	-0.52	-1.62551	-0.16	-0.500156
8504	Female		WT	Dex+RA	20.39	20.6	20.44	0	0.21	1.02992	0.05	0.245218
8505	Female		MMP7KO	Dex+RA	22.9	23.34	23.08	0	0.44	1.9214	0.18	0.786026
8506	Female		MMP7KO	Dex+RA	21.35	21.34	21.5	0	-0.01	-0.0468384	0.15	0.702576
8507	Female		WT	Dex+RA	22.8	23.42	23.2	0	0.62	2.7193	0.4	1.75439
8508	Female		WT	Dex+RA	23.52	25.07	23.98	0	1.55	6.59014	0.46	1.95578
8509	Female		WT	Dex+RA	24.08	24.89	23.97	0	0.81	3.36379	-0.11	-0.456811
8510	Male		MMP7KO	Dex+RA	29.34	30.45	29.78	0	1.11	3.78323	0.44	1.49966
8576	Female	2	WT	CS+HO	22.39	21.47	20.98	0	-0.92	-4.10898	-1.41	-6.29745
8577	Female	2	KO	CS+HO	21.2	20.73	20.22	0	-0.47	-2.21698	-0.98	-4.62264
8578	Female	3	WT	CS+HO	19.34	19.05	18.22	0	-0.29	-1.49948	-1.12	-5.79111
8579	Female	3	WT	CS+HO	21.7	20.93	20.88	0	-0.77	-3.54839	-0.82	-3.7788
8580	Female	3	KO	CS+HO	19.38	20.07	19.6	0	0.69	3.56037	0.22	1.13519
8581	Female	4	KO	CS+HO	21.71	20.82	20.65	0	-0.89	-4.09949	-1.06	-4.88254
8582	Female	5	WT	CS+HO	21.84	21	20.49	0	-0.84	-3.84615	-1.35	-6.18132
8583	Female	5	WT	CS+HO	20.92	20.1	19.09	0	-0.82	-3.91969	-1.83	-8.74761
8584	Female	5	WT	CS+HO	20.93	20.04	19.94	0	-0.89	-4.25227	-0.99	-4.73005
8585	Female	6	WT	CS+HO	19.68	19.04	18.66	0	-0.64	-3.25203	-1.02	-5.18293
8586	Female	6	WT	CS+HO	19.91	19.03	19.29	0	-0.88	-4.41989	-0.62	-3.11401
8587	Male	9	WT	CS+HO	26.64	25.92	26.01	0	-0.72	-2.7027	-0.63	-2.36486
8588	Male	9	KO	CS+HO	25.65	25.25	25.62	0	-0.4	-1.55945	-0.03	-0.116959
8589	Male	11	WT	CS+HO	27.25	26.99	27.3	0	-0.26	-0.954128	0.05	0.183486
8590	Male	12	WT	CS+HO	26.93	27.1	27.17	0	0.17	0.631266	0.24	0.891199
8591	Male	12	WT	CS+HO	26.89	26.8	26.9	0	-0.09	-0.334697	0.01	0.0371885
8592	Male	13	KO	CS+HO	27.64	27.66	27.67	0	0.02	0.0723589	0.03	0.108538
8593	Male	13	WT	CS+HO	26.9	26.72	27.01	0	-0.18	-0.669145	0.11	0.408922
8594	Male	13	KO	CS+HO	27.32	27.19	27.26	0	-0.13	-0.475842	-0.06	-0.219619
8598	Female	7	WT	CS+HO	18.52	18.19	17.54	0	-0.33	-1.78186	-0.98	-5.29158
8599	Female	7	KO	CS+HO	19.03	18.99	17.44	0	-0.04	-0.210194	-1.59	-8.35523
8600	Female	7	WT	CS+HO	19.53	19.07	18.4	0	-0.46	-2.35535	-1.13	-5.78597
8601	Male	10	KO	CS+HO	24.5	24.36	24.08	0	-0.14	-0.571429	-0.42	-1.71429
8668	Male	5	WT	Dex+RA	22.69	23.17	22.63	0	0.48	2.11547	-0.06	-0.264434
8669	Male	5	KO	Dex+RA	22	23.52	22.18	0	1.52	6.90909	0.18	0.818182
8670	Male	5	WT	Dex+RA	23.35	24.34	23.38	0	0.99	4.23983	0.03	0.12848
8671	Male	7	KO	CS+HO	24.12	23.8	23.38	0	-0.32	-1.3267	-0.74	-3.06799
8672	Male	7	WT	CS+HO	25.06	24.74	24.46	0	-0.32	-1.27694	-0.6	-2.39425
8673	Male	7	KO	CS+HO	24.07	23.68	22.85	0	-0.39	-1.62027	-1.22	-5.06855
8674	Male	7	KO	CS+HO	24.03	23.46	23.05	0	-0.57	-2.37203	-0.98	-4.07824
8675	Female	8	WT	Dex+RA	19.43	19.44	19.48	0	0.01	0.0514668	0.05	0.257334
8702	Male		WT	CS+HO	28.48	27.02	28.21	0	-1.46	-5.1264	-0.27	-0.948034
8703	Male		KO	CS+HO	27.84	27.03	27.25	0	-0.81	-2.90948	-0.59	-2.11925
8704	Male		WT	CS+HO	27.05	26.87	26.4	0	-0.18	-0.665434	-0.65	-2.40296
8755	Male	2	KO	Dex+RA	24.36	23.98	24.4	0	-0.38	-1.55993	0.04	0.164204
8758	Male	2	KO	Dex+RA	25.55	24.96	25.58	0	-0.59	-2.3092	0.03	0.117417
8759	Male	2	WT	Dex+RA	24.31	23.88	24.48	0	-0.43	-1.76882	0.17	0.699301
8761	Female	3	KO	Dex+RA	20.08	19.41	21.41	0	-0.67	-3.33665	1.33	6.62351
8822	Female		WT	CS+HO	20.81	20.36	19.58	0	-0.45	-2.16242	-1.23	-5.91062
8823	Female		KO	CS+HO	19.9	17.37	17.74	0	-2.53	-12.7136	-2.16	-10.8543
8824	Female		KO	CS+HO	19.75	19.35	19.06	0	-0.4	-2.02532	-0.69	-3.49367
8825	Female		KO	CS+HO	23.28	22.41	21.87	0	-0.87	-3.73711	-1.41	-6.0567
8826	Male		KO	Dex+RA	20.05	21.62	21.11	0	1.57	7.83042	1.06	5.28678
8827	Male		WT	Dex+RA	22.67	21.9	22.51	0	-0.77	-3.39656	-0.16	-0.705779
8828	Female		WT	Dex+RA	26.21	25.62	26.08	0	-0.59	-2.25105	-0.13	-0.495994
8901	Female		WT	CS+HO	18.88	18.72	18.88	0	-0.16	-0.847458	0	0
8902	Female		WT	CS+HO	21.14	20.8	20.5	0	-0.34	-1.60833	-0.64	-3.02744
8903	Female		HET	HET	HET	HET	HET	HET	HET	HET	HET	HET	HET
8904	Female		WT	CS+HO	20.48	19.85	20.01	0	-0.63	-3.07617	-0.47	-2.29492
8905	Female		KO	CS+HO	19.07	18.17	17.67	0	-0.9	-4.71945	-1.4	-7.34137
8906	Female		WT	CS+HO	19.61	19.33	17.72	0	-0.28	-1.42784	-1.89	-9.63794
8907	Female		WT	CS+HO	20.8	20.32	19.09	0	-0.48	-2.30769	-1.71	-8.22115
8908	Female		HET	HET	HET	HET	HET	HET	HET	HET	HET	HET	HET
8909	Male		KO	CS+HO	26.81	25.25	25.22	0	-1.56	-5.81872	-1.59	-5.93062
8910	Male		WT	CS+HO	25.95	25.61	24.44	0	-0.34	-1.31021	-1.51	-5.81888
9140	Male		WT	CS+HO	31.04	29.72	28.96	0	-1.32	-4.25258	-2.08	-6.70103
9141	Male		WT	CS+HO	30.08	28.88	28.37	0	-1.2	-3.98936	-1.71	-5.68484
9142	Female		KO	CS+HO	18.91	18.47	18.36	0	-0.44	-2.32681	-0.55	-2.90851
9143	Female		KO	CS+HO	22.37	21.66	21.37	0	-0.71	-3.17389	-1	-4.47027

## Sheet: Cell Counts
Mice
					TOTAL CELLS
ID#	Sex	Litter	Genotype	TX	1	2	3	4	AVE	DILUTION	P1 VOL	Total cells	Cells/ml	Cells/ml
									x10^4		mL	x10^4	x10^4	x10^5
8471	Male		WT	Dex+RA	0	4	3	0	1.75	1	0.6	1.05	1.75	0.175
8472	Male		MMP7KO	Dex+RA	0	1	0	1	0.5	1	0.6	0.3	0.5	0.05
8473	Male		WT	Dex+RA	6	0	1	5	3	1	0.6	1.8	3	0.3
8474	Male		WT	CS+HO	7	10	7	10	8.5	1	0.6	5.1	8.5	0.85
8475	Male		WT	CS+HO	8	8	8	8	8	1	0.6	4.8	8	0.8
8476	Male		MMP7KO	CS+HO	4	5	6	4	4.75	1	0.6	2.85	4.75	0.475
8477	Male		MMP7KO	CS+HO	8	3	8	5	6	1	0.6	3.6	6	0.6
8504	Female		WT	Dex+RA	7	0	1	1	2.25	1	0.6	1.35	2.25	0.225
8505	Female		MMP7KO	Dex+RA	1	0	0	0	0.25	1	0.6	0.15	0.25	0.025
8506	Female		MMP7KO	Dex+RA	6	0	1	6	3.25	1	0.6	1.95	3.25	0.325
8507	Female		WT	Dex+RA	3	0	1	4	2	1	0.6	1.2	2	0.2
8508	Female		WT	Dex+RA	0	0	1	6	1.75	1	0.6	1.05	1.75	0.175
8509	Female		WT	Dex+RA	1	0	1	0	0.5	1	0.6	0.3	0.5	0.05
8510	Male		MMP7KO	Dex+RA	0	0	0	0	0	1	0.6	0	0	0
8576	Female	2	WT	CS+HO	8	6	11	4	7.25	1	0.6	4.35	7.25	0.725
8577	Female	2	KO	CS+HO	8	5	8	8	7.25	1	0.6	4.35	7.25	0.725
8578	Female	3	WT	CS+HO	3	0	2	0	1.25	1	0.6	0.75	1.25	0.125
8579	Female	3	WT	CS+HO	3	4	7	4	4.5	1	0.6	2.7	4.5	0.45
8580	Female	3	KO	CS+HO	3	1	1	1	1.5	1	0.6	0.9	1.5	0.15
8581	Female	4	KO	CS+HO	1	1	2	2	1.5	1	0.6	0.9	1.5	0.15
8582	Female	5	WT	CS+HO	3	5	2	4	3.5	1	0.6	2.1	3.5	0.35
8583	Female	5	WT	CS+HO	7	11	9	15	10.5	1	0.6	6.3	10.5	1.05
8584	Female	5	WT	CS+HO	12	7	10	11	10	1	0.6	6	10	1
8585	Female	6	WT	CS+HO	4	12	7	8	7.75	1	0.6	4.65	7.75	0.775
8586	Female	6	WT	CS+HO	3	5	7	4	4.75	1	0.6	2.85	4.75	0.475
8587	Male	9	WT	CS+HO	0	2	10	7	4.75	1	0.6	2.85	4.75	0.475
8588	Male	9	KO	CS+HO	5	2	9	5	5.25	1	0.6	3.15	5.25	0.525
8589	Male	11	WT	CS+HO	3	6	5	8	5.5	1	0.6	3.3	5.5	0.55
8590	Male	12	WT	CS+HO	5	3	6	6	5	1	0.6	3	5	0.5
8591	Male	12	WT	CS+HO	6	7	4	11	7	1	0.6	4.2	7	0.7
8592	Male	13	KO	CS+HO	5	7	6	3	5.25	1	0.6	3.15	5.25	0.525
8593	Male	13	WT	CS+HO	1	4	4	1	2.5	1	0.6	1.5	2.5	0.25
8594	Male	13	KO	CS+HO	1	1	0	2	1	1	0.6	0.6	1	0.1
8598	Female	7	WT	CS+HO	8	8	6	8	7.5	1	0.6	4.5	7.5	0.75
8599	Female	7	KO	CS+HO	6	4	1	2	3.25	1	0.6	1.95	3.25	0.325
8600	Female	7	WT	CS+HO	14	16	15	16	15.25	1	0.6	9.15	15.25	1.525
8601	Male	10	KO	CS+HO	7	11	9	8	8.75	1	0.6	5.25	8.75	0.875
8668	Male	5	WT	Dex+RA	1	3	1	1	1.5	1	0.6	0.9	1.5	0.15
8669	Male	5	KO	Dex+RA	0	0	1	0	0.25	1	0.6	0.15	0.25	0.025
8670	Male	5	WT	Dex+RA	0	1	0	0	0.25	1	0.6	0.15	0.25	0.025
8671	Male	7	KO	CS+HO	16	23	15	11	16.25	1	0.6	9.75	16.25	1.625
8672	Male	7	WT	CS+HO	14	18	7	10	12.25	1	0.6	7.35	12.25	1.225
8673	Male	7	KO	CS+HO	5	8	4	3	5	1	0.6	3	5	0.5
8674	Male	7	KO	CS+HO	8	6	8	7	7.25	1	0.6	4.35	7.25	0.725
8675	Female	8	WT	Dex+RA	4	3	0	2	2.25	1	0.6	1.35	2.25	0.225
8761	Female	3	KO	Dex+RA	5	3	5	4	4.25	1	0.6	2.55	4.25	0.425
8822	Female		WT	CS+HO	2	3	4	1	2.5	1	0.6	1.5	2.5	0.25
8823	Female		KO	CS+HO	7	5	6	6	6	1	0.6	3.6	6	0.6
8824	Female		KO	CS+HO	9	5	5	4	5.75	1	0.6	3.45	5.75	0.575
8825	Female		KO	CS+HO	8	8	5	6	6.75	1	0.6	4.05	6.75	0.675

## Sheet: Differentials
Neuttriphils																Macrophages
ID# WOW	Sex	Tx			1	2	3	4	5	AVE	% Neut	Raw Neutrophil		cells/ml		ID# WOW	Tx	1	2	3	4	5	AVE	% Macs	Raw Macs	Cells/ml	Cells/ml
										cells/mL		x10^4	Cells/ml	x10^5									cells/mL		x10^4	x10^4	x10^5
8471	Male		WT	Control	0					0	0	0	0	0		8471	WT	144					144	100	1.05	1.75	0.175
8472	Male		MMP7KO	Control	0					0	0	0	0	0		8472	MMP7KO	136					136	100	0.3	0.5	0.05
8473	Male		WT	Control	0					0	0	0	0	0		8473	WT	138					138	100	1.8	3	0.3
8474	Male		WT	CS+HO	0					0	0	0	0	0		8474	WT	123					123	100	5.1	8.5	0.85
8475	Male		WT	CS+HO	0					0	0	0	0	0		8475	WT	136					136	100	4.8	8	0.8
8476	Male		MMP7KO	CS+HO	0					0	0	0	0	0		8476	MMP7KO	131					131	100	2.85	4.75	0.475
8477	Male		MMP7KO	CS+HO	0					0	0	0	0	0		8477	MMP7KO	133					133	100	3.6	6	0.6
8504	Female		WT	Dex+RA	0					0	0	0	0	0		8504	WT	137					137	100	1.35	2.25	0.225
8505	Female		MMP7KO	Dex+RA	0					0	0	0	0	0		8505	MMP7KO	107					107	100	0.15	0.25	0.025
8506	Female		MMP7KO	Dex+RA	0					0	0	0	0	0		8506	MMP7KO	144					144	100	1.95	3.25	0.325
8507	Female		WT	Dex+RA	0					0	0	0	0	0		8507	WT	111					111	100	1.2	2	0.2
8508	Female		WT	Dex+RA	0					0	0	0	0	0		8508	WT	145					145	100	1.05	1.75	0.175
8509	Female		WT	Dex+RA	0					0	0	0	0	0		8509	WT	132					132	100	0.3	0.5	0.05
8510	Male		MMP7KO	Dex+RA	0					0	0	0	0	0		8510	MMP7KO	118					118	100	0	0	0
8576	Female	2	WT	CS+HO	0					0	0	0	0	0		8576	WT	146					146	100	4.35	7.25	0.725
8577	Female	2	KO	CS+HO	0					0	0	0	0	0		8577	KO	114					114	100	4.35	7.25	0.725
8578	Female	3	WT	CS+HO	0					0	0	0	0	0		8578	WT	91					91	100	0.75	1.25	0.125
8579	Female	3	WT	CS+HO	0					0	0	0	0	0		8579	WT	48					48	100	2.7	4.5	0.45
8580	Female	3	KO	CS+HO	0					0	0	0	0	0		8580	KO	150					150	100	0.9	1.5	0.15
8581	Female	4	KO	CS+HO	0					0	0	0	0	0		8581	KO	101					101	100	0.9	1.5	0.15
8582	Female	5	WT	CS+HO	0					0	0	0	0	0		8582	WT	149					149	100	2.1	3.5	0.35
8583	Female	5	WT	CS+HO	0					0	0	0	0	0		8583	WT	153					153	100	6.3	10.5	1.05
8584	Female	5	WT	CS+HO	0					0	0	0	0	0		8584	WT	69					69	100	6	10	1
8585	Female	6	WT	CS+HO	0					0	0	0	0	0		8585	WT	82					82	100	4.65	7.75	0.775
8586	Female	6	WT	CS+HO	0					0	0	0	0	0		8586	WT	56					56	100	2.85	4.75	0.475
8587	Male	9	WT	CS+HO	0					0	0	0	0	0		8587	WT	85					85	100	2.85	4.75	0.475
8588	Male	9	KO	CS+HO	0					0	0	0	0	0		8588	KO	105					105	100	3.15	5.25	0.525
8589	Male	11	WT	CS+HO	0					0	0	0	0	0		8589	WT	116					116	100	3.3	5.5	0.55
8590	Male	12	WT	CS+HO	0					0	0	0	0	0		8590	WT	27					27	100	3	5	0.5
8591	Male	12	WT	CS+HO	0					0	0	0	0	0		8591	WT	80					80	100	4.2	7	0.7
8592	Male	13	KO	CS+HO	0					0	0	0	0	0		8592	KO	128					128	100	3.15	5.25	0.525
8593	Male	13	WT	CS+HO	0					0	0	0	0	0		8593	WT	90					90	100	1.5	2.5	0.25
8594	Male	13	KO	CS+HO	0					0	0	0	0	0		8594	KO	63					63	100	0.6	1	0.1
8598	Female	7	WT	CS+HO	0					0	0	0	0	0		8598	WT	70					70	100	4.5	7.5	0.75
8599	Female	7	KO	CS+HO	0					0	0	0	0	0		8599	KO	68					68	100	1.95	3.25	0.325
8600	Female	7	WT	CS+HO	0					0	0	0	0	0		8600	WT	95					95	100	9.15	15.25	1.525
8601	Male	10	KO	CS+HO	0					0	0	0	0	0		8601	KO	142					142	100	5.25	8.75	0.875
8668	Male	5	WT	Dex+RA	0					0	0	0	0	0		8668	WT	71					71	100	0.9	1.5	0.15
8669	Male	5	KO	Dex+RA	0					0	0	0	0	0		8669	KO	41					41	100	0.15	0.25	0.025
8670	Male	5	WT	Dex+RA	0					0	0	0	0	0		8670	WT	88					88	100	0.15	0.25	0.025
8671	Male	7	KO	CS+HO	0					0	0	0	0	0		8671	KO	100					100	100	9.75	16.25	1.625
8672	Male	7	WT	CS+HO	0					0	0	0	0	0		8672	WT	100					100	100	7.35	12.25	1.225
8673	Male	7	KO	CS+HO	0					0	0	0	0	0		8673	KO	100					100	100	3	5	0.5
8674	Male	7	KO	CS+HO	0					0	0	0	0	0		8674	KO	100					100	100	4.35	7.25	0.725
8675	Female	8	WT	Dex+RA	0					0	0	0	0	0		8675	WT	100					100	100	1.35	2.25	0.225
8761	Female	3	KO	Dex+RA	0					0	0	0	0	0		8761	KO	149					149	100	2.55	4.25	0.425
8822	Female		WT	CS+HO	0					0	0	0	0	0		8822	WT	64					64	100	1.5	2.5	0.25
8823	Female		KO	CS+HO	0					0	0	0	0	0		8823	KO	41					41	100	3.6	6	0.6
8824	Female		KO	CS+HO	0					0	0	0	0	0		8824	KO	18					18	100	3.45	5.75	0.575
8825	Female		KO	CS+HO	0					0	0	0	0	0		8825	KO	81					81	100	4.05	6.75	0.675

## Sheet: Plasma Cytokines
5x dilution
ID#	Sex	Litter	Genotype	TX	IFN-y	IL-10	IL-12p70	IL-1B	IL-6	KC/GRO - CXCL1	TNF-a			Cytokine	lowest detectable limit	Lowest/2	Lot Numbe A0080373
8471	Male		WT	Control	0.932929	8.86745	0.823975	2.34219	0.157471	78.62	3.86743			IFN-γ	0.0567627	0.0283813
8472	Male		MMP7KO	Control	1.83424	8.70582	52.4735	2.80867	0.157471	92.9908	4.53264			IL-10	0.230103	0.115051
8473	Male		WT	Control	0.822618	9.87788	29.0892	3.21164	0.157471	84.8172	2.95788			IL-12p70	1.64795	0.823975
8474	Male		WT	CS+HO	2.17682	1572.87	474.639	25.2002	73235.7	55477.1	174.77			IL-1β	0.10376	0.0518799
8475	Male		WT	CS+HO	2.92353	2043.31	974.106	24.986	140965	60088.9	287.54			IL-6	0.314941	0.157471
8476	Male		MMP7KO	CS+HO	5.47563	7644.44	2342.57	62.7218	880140	89302.9	856.583			KC/GRO	0.131226	0.0656128
8477	Male		MMP7KO	CS+HO	2.16683	1520.55	709.004	21.6719	119797	70097.2	300.142			TNF-α	0.0372314	0.0186157
8504	Female		WT	Dex+RA	1.58076	12.9093	39.5795	3.31213	0.157471	44.6505	4.63924
8505	Female		MMP7KO	Dex+RA	1.20127	12.9094	46.2727	2.40819	0.157471	67.8022	5.27072
8506	Female		MMP7KO	Dex+RA	1.2803	10.8074	0.823975	1.84117	0.157471	72.2159	4.21665
8507	Female		WT	Dex+RA	1.21708	10.5244	0.823975	2.04061	0.157471	72.7871	3.41199			Plate Ran on samples 8474, 8475,8577, 8673,8759
8508	Female		WT	Dex+RA	1.16985	13.718	28.252	3.95218	0.157471	88.1083	4.56931			Cytokine	lowest detectable limit	Lowest Detection limit/2
8510	Male		MMP7KO	Dex+RA	1.34349	10.4436	0.823975	3.11042	0.157471	90.6419	4.92017			IFN-γ	0.0899251	0.0449625
8576	Female	2	WT	CS+HO	2.1193	2392.17	42.4251	12.1691	1736.96	9817.38	92.203			IL-10	0.389539	0.194769
8577	Female	2	KO	CS+HO	3.18154	2361.62	113.768	13.3435	2305.12	15068.9	121.786			IL-1β	0.189597	0.0947985
8578	Female	3	WT	CS+HO	5.39573	4524.78	140.288	19.0517	11316.1	38279.1	314.62			IL-6	2.36514	1.18257
8579	Female	3	WT	CS+HO	3.53255	4184.57	189.287	19.6443	11793	58411.8	362.153			KC/GRO	0.229596	0.114798
8580	Female	3	KO	CS+HO	3.40537	1827.02	166.227	10.9949	3745.15	24369.4	144.286			TNF-α	0.105573	0.0527865
8581	Female	4	KO	CS+HO	1.5808	1658.87	0.823975	8.55328	1895.73	8303.02	47.6872			IL-12p70	4.94943	2.47472
8584	Female	5	WT	CS+HO	7.60066	5246.55	412.093	19.8036	21961.4	45141.3	298.806			IL-2	0.286037	0.143018
8585	Female	6	WT	CS+HO	5.68933	2.85813	37.011	16.1578	648.306	295.475	420.421			IL-4	0.15993	0.0799652
8586	Female	6	WT	CS+HO	0.493951	1.08413	7.41465	3.37033	38.8469	50.9167	43.473			IL-5	0.125739	0.0628693
8587	Male	9	WT	CS+HO	2.81753	1304.91	511.787	253.626	183011	20525.1	684.546
8588	Male	9	KO	CS+HO	3.51663	1834.9	930.568	225.397	214682	27280	918.599
8589	Male	11	WT	CS+HO	1.26459	1204.88	245.519	129.865	58645.7	10750	432.598
8591	Male	12	WT	CS+HO	2.67463	5269.59	903.513	44.9451	233300	85149.9	667.379						Kit lot number K0082411
8599	Female	7	KO	CS+HO	2.34125	882.512	59.3721	7.2841	639.648	3141.61	60.2789			Cytokine	lowest detectable limit	Lowest/2	Lot Number A0080373
8600	Female	7	WT	CS+HO	4.13533	3535.73	0.115051	25.6438	20685	45362.3	245.696			IFN-γ	0.0567627	0.0283813
8668	Male	5	WT	Dex+RA	0.791104	8.74631	0.823975	3.17769	0.157471	58.5389	3.34662			IL-10	0.230103	0.115051
8669	Male	5	KO	Dex+RA	1.48602	11.5754	0.823975	3.04365	0.157471	88.6771	3.37668			IL-12p70	1.64795	0.823975
8671	Male	7	KO	CS+HO	0.0153179	15.6428	10.7781	0.768999	175.58	108.081	55.7959			IL-1β	0.10376	0.0518799
8673	Male	7	KO	CS+HO	2.91447	3794.32	217.212	22.6211	10145.3	33526.5	267.964			IL-6	0.314941	0.157471
8674	Male	7	KO	CS+HO	0.0283813	15.0646	0.115051	2.76413	0.157471	75.5905	223.756			KC/GRO	0.131226	0.0656128
8702	Male		WT	CS+HO	44.3259	5.54353	139.23	40.6364	4166.21	913.147	2162.53			TNF-α	0.0372314	0.0186157
8761	Female	3	KO	Dex+RA	1.42377	15.1236	36.6726	3.5094	30.0784	85.4421	3.9498
8822	Female		WT	CS+HO	1.3264	1124.73	0	6.59323	1000.69	7163.54	82.0569
8823	Female		KO	CS+HO	0.0283813	706.236	0	23.1839	1012.01	3228.2	49.9141
8824	Female		KO	CS+HO	0.924195	2207.79	0	9.08664	1226.26	7392.51	77.0883
8825	Female		KO	CS+HO	1.76604	1054.77	0	6.03831	2234.36	6045.16	73.9009

## Sheet: BAL cytokines
5x dilution
ID#	Sex	Litter	Genotype	TX	IFN-y	IL-10	IL-12p70	IL-1B	IL-6	KC/GRO - CXCL1	TNF-a			Cytokine	lowest detectable limit	Lowest/2	Lot Number A0080373
8471	Male		WT	Control	0.139194	0.539389	0.823975	0.254076	0.157471	1.87204	0.442788			IFN-γ	0.0567627	0.0283813	930
8472	Male		MMP7KO	Control	0.0901484	0.773614	6.39502	0.287829	9.45663	1.63105	0.488371			IL-10	0.230103	0.115051	3770
8473	Male		WT	Control	0.124999	0.478732	0.823975	0.348255	0.157471	1.55053	0.282107			IL-12p70	1.64795	0.823975	27000
8474	Male		WT	CS+HO	0.140901	20.7429	20.9024	1.26355	2358.09	513.486	14.8473			IL-1β	0.10376	0.0518799	1700
8475	Male		WT	CS+HO	0.118528	8.10594	16.5751	0.760378	1295.21	1060.97	5.13028			IL-6	0.314941	0.157471	5160
8476	Male		MMP7KO	CS+HO	0.137511	75.9955	59.8493	1.37621	6789.2	2913.45	13.4876			KC/GRO	0.131226	0.0656128	2150
8477	Male		MMP7KO	CS+HO	0.11223	4.28461	12.299	0.459475	721.463	167.609	3.83424			TNF-α	0.0372314	0.0186157	610
8504	Female		WT	Dex+RA	0.0728033	0.874621	4.08553	0.321148	4.13821	3.83763	0.407714
8505	Female		MMP7KO	Dex+RA	0.0728785	0.353587	0.823975	0.300986	3.00254	0.573149	0.167373
8506	Female		MMP7KO	Dex+RA	0.0901382	0.571606	9.70472	0.35482	5.62605	2.6476	0.555207
8507	Female		WT	Dex+RA	0.0649377	0.563527	0.823975	0.26415	0.157471	3.02194	0.481345
8508	Female		WT	Dex+RA	0.102759	0.462572	4.62727	0.35482	0.157471	3.48824	0.682578
8510	Male		MMP7KO	Dex+RA	0.126477	0.494866	4.20267	0.277524	2.13694	2.98942	0.425169						Kit lot number K0082411
8576	Female	2	WT	CS+HO	0.0283813	0.925077	19.4021	8.92629	36.4186	7.77227	2.88201			Cytokine	lowest detectable limit	Lowest/2
8577	Female	2	KO	CS+HO	182.974	319.424	974.009	425.764	94764	6521.27	7205.52			IFN-γ	0.0567627	0.0283813
8578	Female	3	WT	CS+HO	60.8419	4.67252	146.628	120.996	3430.69	269.45	1400.81			IL-10	0.230103	0.115051
8579	Female	3	WT	CS+HO	0.0381535	16.8923	0.823975	3.83929	440.771	279.507	7.90384			IL-12p70	1.64795	0.823975
8580	Female	3	KO	CS+HO	0.0283813	0.115051	0.823975	0.697666	0.157471	7.46936	1.6059			IL-1β	0.10376	0.0518799
8581	Female	4	KO	CS+HO	0.0283813	0.115051	0.823975	0.725558	0.157471	7.7893	1.41888			IL-6	0.314941	0.157471
8582	Female	5	WT	CS+HO	11.6475	0.690614	72.0682	38.9486	903.614	223.33	548.201			KC/GRO	0.131226	0.0656128
8583	Female	5	WT	CS+HO	0.0283813	13.4715	0.823975	2.45621	48.231	64.2048	3.6085			TNF-α	0.0372314	0.0186157
8584	Female	5	WT	CS+HO	50.9484	4.64606	136.3	40.8804	5514.64	915.235	1922.22
8585	Female	6	WT	CS+HO	0.0283813	7.04624	0.823975	1.47022	102.029	59.8343	5.09376
8586	Female	6	WT	CS+HO	1.55201	2607.06	415.27	25.8462	26446.6	30689	284.834
8587	Male	9	WT	CS+HO	0.123291	4.05391	5.5689	0.520496	279.076	193.17	1.9843
8588	Male	9	KO	CS+HO	0.107501	4.29675	10.9815	0.683965	432.832	214.954	2.7299
8589	Male	11	WT	CS+HO	0.112232	4.147	5.15859	0.459907	199.248	117.076	3.23281
8590	Male	12	WT	CS+HO	4.69195	1.31821	14.056	3.96611	96.0027	49.4434	44.7394
8591	Male	12	WT	CS+HO	0.07281	8.18778	7.18217	0.824291	520.547	442.852	4.91084
8593	Male	13	WT	CS+HO	0.644932	1.11585	6.41252	5.35432	97.5435	36.3971	74.4383
8599	Female	7	KO	CS+HO	0.0301494	2.64815	0.823975	0.557278	7.22942	12.4391	0.845376
8600	Female	7	WT	CS+HO	0.11306	4.85849	antibody not available on kit	1.03282	41.2655	68.3068	1.65883
8668	Male	5	WT	Dex+RA	0.0822562	0.700879	4.60559	0.371639	6.00438	6.98662	0.316784
8669	Male	5	KO	Dex+RA	0.0586615	0.466602	0.823975	0.301039	1.38233	5.14969	0.292612
8671	Male	7	KO	CS+HO	0.536807	2.0341	35.7411	8.23761	473.207	256.399	314.087
8673	Male	7	KO	CS+HO	0.114638	13.8631	10.81	0.984288	144.48	118.018	4.57531
8674	Male	7	KO	CS+HO	0.775341	4.36115	13.1238	5.64584	92.507	53.2978	123.676
8761	Female	3	KO	Dex+RA	0.124358	0.831193	14.0419	0.461313	12.8435	0.989228	0.443168
8822	Female		WT	CS+HO	0.0896759	3.59485	antibody not available on kit	0.434576	13.8034	48.8882	0.813515
8823	Female		KO	CS+HO	0.0896759	3.59485	antibody not available on kit	0.434576	13.8034	48.8882	0.813515
8824	Female		KO	CS+HO	0.0283813	5.99721	antibody not available on kit	0.872273	9.30994	26.4569	0.998981
8825	Female		KO	CS+HO	0.0283813	7.43759	antibody not available on kit	2.36436	27.8808	39.2249	5.07251

## Sheet: BUN
ID#	Sex	Litter	Genotype	TX	Run 1		Average	1:20 dilution	Concentration mg/dl
8471	Male		WT	Control	1.018	1.018	1.018	20	20.36
8472	Male		MMP7KO	Control	0.905	0.881	0.893	20	17.86
8473	Male		WT	Control	1.19	1.206	1.198	20	23.96
8474	Male		WT	CS+HO	3.69	3.568	3.629	20	72.58
8475	Male		WT	CS+HO	4.854	4.78	4.817	20	96.34
8476	Male		MMP7KO	CS+HO	4.68	4.517	4.5985	20	91.97
8477	Male		MMP7KO	CS+HO	2.539	2.419	2.479	20	49.58
8504	Female		WT	Dex+RA	0.868	0.828	0.848	20	16.96
8505	Female		MMP7KO	Dex+RA	1.107	1.098	1.1025	20	22.05
8506	Female		MMP7KO	Dex+RA	1.282	1.304	1.293	20	25.86
8507	Female		WT	Dex+RA	0.843	0.853	0.848	20	16.96
8508	Female		WT	Dex+RA	0.642	0.673	0.6575	20	13.15
8509	Female		WT	Dex+RA	0.958	0.937	0.9475	20	18.95
8510	Male		MMP7KO	Dex+RA	0.866	0.878	0.872	20	17.44
8576	Female	2	WT	CS+HO	1.461	1.497	1.479	20	29.58
8577	Female	2	KO	CS+HO	2.349	2.447	2.398	20	47.96
8578	Female	3	WT	CS+HO	5.338	5.113	5.2255	20	104.51
8579	Female	3	WT	CS+HO	5.39	4.901	5.1455	20	102.91
8580	Female	3	KO	CS+HO	3.732	3.684	3.708	20	74.16
8581	Female	4	KO	CS+HO	0.373	0.364	0.3685	20	7.37
8582	Female	5	WT	CS+HO	5.448	5.4	5.424	20	108.48
8583	Female	5	WT	CS+HO	2.436	2.343	2.3895	20	47.79
8584	Female	5	WT	CS+HO	4.149	3.872	4.0105	20	80.21
8585	Female	6	WT	CS+HO	4.529	4.073	4.301	20	86.02
8586	Female	6	WT	CS+HO	0.666	0.651	0.6585	20	13.17
8587	Male	9	WT	CS+HO	5.156	4.767	4.9615	20	99.23
8588	Male	9	KO	CS+HO	4.879	4.587	4.733	20	94.66
8589	Male	11	WT	CS+HO	3.087	2.989	3.038	20	60.76
8590	Male	12	WT	CS+HO	4.431	4.298	4.3645	20	87.29
8591	Male	12	WT	CS+HO	5.008	4.924	4.966	20	99.32
8592	Male	13	KO	CS+HO	4.74	4.908	4.824	20	96.48
8593	Male	13	WT	CS+HO	5.168	5.065	5.1165	20	102.33
8594	Male	13	KO	CS+HO	5.94	5.656	5.798	20	115.96
8598	Female	7	WT	CS+HO	4.119	4.178	4.1485	20	82.97
8599	Female	7	KO	CS+HO	3.906	3.804	3.855	20	77.1
8600	Female	7	WT	CS+HO	4.143	4.152	4.1475	20	82.95
8601	Male	10	KO	CS+HO	5.369	5.409	5.389	20	107.78
8668	Male	5	WT	Dex+RA	0.818	0.785	0.8015	20	16.03
8669	Male	5	KO	Dex+RA	1.353	1.275	1.314	20	26.28
8671	Male	7	KO	CS+HO	4.438	3.997	4.2175	20	84.35
8672	Male	7	WT	CS+HO	5.4	4.861	5.1305	20	102.61
8673	Male	7	KO	CS+HO	3.237	3.287	3.262	20	65.24
8674	Male	7	KO	CS+HO	3.46	3.386	3.423	20	68.46
8675	Female	8	WT	Dex+RA	0.516	0.493	0.5045	20	10.09
8702	Male		WT	CS+HO	2.558	2.535	2.5465	20	50.93
8703	Male		KO	CS+HO	3.881	3.841	3.861	20	77.22
8704	Male		WT	CS+HO	3.203	3.176	3.1895	20	63.79
8755	Male	2	KO	Dex+RA	1.282	1.31	1.296	20	25.92
8758	Male	2	KO	Dex+RA	1.158	1.134	1.146	20	22.92
8759	Male	2	WT	Dex+RA	0.993	0.938	0.9655	20	19.31
8761	Female	3	KO	Dex+RA	0.83	0.803	0.8165	20	16.33

## Sheet: BAL IgM
Mice
ID#	Sex	Littler	MUT vs WT	Tx
					Protein concentration	Protein concentration	Average	Dilution	Protein Conc	Notes	2nd plate was run at 10x dilution
8471	Male		WT	Dex+RA	0.678	0.806	0.742	20	14.84
8472	Male		MMP7KO	Dex+RA	1.541	1.714	1.6275	20	32.55
8473	Male		WT	Dex+RA	0.272	0.284	0.278	20	5.56
8474	Male		WT	CS+HO	3.006	2.796	2.901	20	58.02
8475	Male		WT	CS+HO	1.285	1.25	1.2675	20	25.35
8476	Male		MMP7KO	CS+HO	3.465	3.332	3.3985	20	67.97
8477	Male		MMP7KO	CS+HO	0.856	0.884	0.87	20	17.4
8504	Female		WT	Dex+RA	1.554	1.827	1.6905	20	33.81
8505	Female		MMP7KO	Dex+RA	1.261	1.371	1.316	20	26.32
8506	Female		MMP7KO	Dex+RA	0.515	0.503	0.509	20	10.18
8507	Female		WT	Dex+RA	1.699	1.697	1.698	20	33.96
8508	Female		WT	Dex+RA	1.288	1.192	1.24	20	24.8
8509	Female		WT	Dex+RA	1.323	1.33	1.3265	20	26.53
8510	Male		MMP7KO	Dex+RA	1.038	1.249	1.1435	20	22.87
8576	Female	2	WT	CS+HO	5.147	4.833	4.99	20	99.8
8577	Female	2	KO	CS+HO	2.841	2.919	2.88	20	57.6
8578	Female	3	WT	CS+HO	4.273	4.641	4.457	20	89.14
8579	Female	3	WT	CS+HO	2.097	2.178	2.1375	20	42.75
8580	Female	3	KO	CS+HO	3.248	3.393	3.3205	20	66.41
8581	Female	4	KO	CS+HO	2.412	2.479	2.4455	20	48.91
8582	Female	5	WT	CS+HO	0.832	0.722	0.777	20	15.54
8583	Female	5	WT	CS+HO	2.449	2.31	2.3795	20	47.59
8584	Female	5	WT	CS+HO	2.127	2.314	2.2205	20	44.41
8585	Female	6	WT	CS+HO	1.109	0.959	1.034	20	20.68
8586	Female	6	WT	CS+HO	9.126	9.202	9.164	10	91.64	10x
8587	Male	9	WT	CS+HO	0.866	0.857	0.8615	20	17.23
8588	Male	9	KO	CS+HO	2.224	2.323	2.2735	20	45.47
8589	Male	11	WT	CS+HO	1.031	1.203	1.117	20	22.34
8590	Male	12	WT	CS+HO	1.895	1.534	1.7145	20	34.29
8591	Male	12	WT	CS+HO	0.903	0.912	0.9075	20	18.15
8592	Male	13	KO	CS+HO	0.75	0.797	0.7735	20	15.47
8593	Male	13	WT	CS+HO	0.561	0.515	0.538	20	10.76
8594	Male	13	KO	CS+HO	5.063	4.688	4.8755	10	48.755	10x
8598	Female	7	WT	CS+HO	3.352	3.447	3.3995	10	33.995	10x
8599	Female	7	KO	CS+HO	3.685	3.595	3.64	10	36.4	10x
8600	Female	7	WT	CS+HO	2.839	3.013	2.926	10	29.26	10x
8601	Male	10	KO	CS+HO	2.144	2.331	2.2375	10	22.375	10x
8668	Male	5	WT	Dex+RA	2.926	3.433	3.1795	10	31.795	10x
8669	Male	5	KO	Dex+RA	2.726	3.23	2.978	10	29.78	10x
8670	Male	5	WT	Dex+RA	1.876	1.493	1.6845	10	16.845	10x
8671	Male	7	KO	CS+HO	7.606	6.992	7.299	10	72.99	10x
8672	Male	7	WT	CS+HO	4.026	4.607	4.3165	10	43.165	10x
8673	Male	7	KO	CS+HO	4.988	4.751	4.8695	10	48.695	10x
8674	Male	7	KO	CS+HO	4.494	4.373	4.4335	10	44.335	10x
8675	Female	8	WT	Dex+RA	2.935	2.633	2.784	10	27.84	10x

[truncated: 26 more sheets: BAL protein, Lung Histology Final, Blinded scoring Final, Wetdry ratio, Peritoneal Wash, Peritoneal Cell Diffs, Lung CFU, Spleen CFU, NGAL qpcr kidney, KIM1 qpcr kidney, NGAL Western, KIM-1 Western, Lung qPCR biorad MMP7, Taqman Lung qPCR MMP2, Taqman lung qpcr MMP9, Taqman Kidney qpcr MMP9, Taqman Lung qPCR  IL-1b, Taqman qPCR Lung IL-6, Kidney taqman IL-6, Lung qPCR CXCL1 …]
